# Supplementary material for: Origin of deformed halite hopper crystals, pseudomorphic anhydrite cubes and polyhalite in Alpine evaporites (Austria, Germany)
Source: Int J Earth Sci. 2012 Dec 7;102(3):813–29. doi: 10.1007/s00531-012-0836-6 (PMC4812775; doi:10.1007/s00531-012-0836-6)
Supplement: Supplementary file 1 — Table 1 Detailed 40Ar/39Ar step heating data for polyhalite (XLSX 1012 kb) [file 531_2012_836_MOESM1_ESM.xlsx]

## Sheet: ALT-28 09s0098
	ARGONAUT - laboratory / Salzburg								Article title:	Origin of halite hopper crystals, pseudomorphic anhydrite cubes and polyhalite in Alpine evaporites (Austria, Germany)
									Journal name:	International Journal of Earth Sciences
									Author names:	C. Leitner, F. Neubauer, R. Marschallinger, J. Genser, M. Bernroider
	sample field number	... ... ... ... ... ... ... ... ... ...	... ... ... ... ... ... ... ... ... ...	... ... ... ... ... ... ... ... ... ...	ALT-28		material:	Polyhalite	Affiliation:	University of Salzburg								+/-
	project description	... ... ... ... ... ... ... ... ... ...	... ... ... ... ... ... ... ... ... ...	... ... ... ... ... ... ... ... ... ...	FWF P22,728		grain size:	200-250 µm	E-Mail adress:	christoph.leitner@sbg.ac.at			conversion from [V] to [cps] by:		6.2422e+07			1sigma
	number of measurement	... ... ... ... ... ... ... ... ... ...	... ... ... ... ... ... ... ... ... ...	... ... ... ... ... ... ... ... ... ...	09s0098		number:	1					composition of atmospheric argon:		(40Ar/36Ar)atm.	=	295.5		(Steiger & Jäger 1977)
	number of irradiation	... ... ... ... ... ... ... ... ... ...	... ... ... ... ... ... ... ... ... ...	... ... ... ... ... ... ... ... ... ...	24-93		notes:	Altaussee mine					half-life of 37Ar [d]			=	35.1	0.1	(Stoenner et al. 1965)
	J-value of irradiation	... ... ... ... ... ... ... ... ... ...	... ... ... ... ... ... ... ... ... ...	... ... ... ... ... ... ... ... ... ...	0.00760356	2.68e-05	(+/- 1sigma)						decay constant of 37Ar [dE-01]			=	0.0197478		(Stoenner et al. 1965)
	duration of irradiation [hr]	... ... ... ... ... ... ... ... ... ...	... ... ... ... ... ... ... ... ... ...	... ... ... ... ... ... ... ... ... ...	16								decay constant of 40K [aE-01]	39Ar [dE-1]		=	7.06366e-06		(Stoenner et al. 1965)
	year of irradiation	... ... ... ... ... ... ... ... ... ...	... ... ... ... ... ... ... ... ... ...	... ... ... ... ... ... ... ... ... ...	2008								decay constant of 40K [aE-01]			=	5.5428e-10	1e-12	(Steiger & Jäger 1977)
	julian day of irradiation	... ... ... ... ... ... ... ... ... ...	... ... ... ... ... ... ... ... ... ...	... ... ... ... ... ... ... ... ... ...	169								correction for Ca-derived Ar:		(36Ar/37Ar)Ca	=	0.000225		Measured
													correction for Ca-derived Ar:		(39Ar/37Ar)Ca	=	0.000614		Measured
													correction for K-derived Ar:		(40Ar/39Ar)K	=	0.0266		Measured
													correction for K-derived Ar:		(38Ar/39Ar)K	=	0.0117		Measured
INPUT:											date of		days	post-irrad.	number of	mean of
(blank-corrected intensities; measured in Volt [V])											measurement:		elapsed	37Ar decay	steps	dec.37Ar
	36Ar	+/-[%]	37Ar	+/-[%]	38Ar	+/-[%]	39Ar	+/-[%]	40Ar	+/-[%]	year	j-day		factor		corr.factor
09b0098a	1.08702e-06	3.863	9.86487e-07	6.0805	1.9486e-06	3.1624	6.54376e-06	1.3401	0.000112012	0.4968	2009	26			8	81.4921
b 3.0%	1.19917e-06	2.7691	1.63914e-06	4.6414	3.37616e-06	2.9965	0.000115282	0.4501	0.002277	0.1202	2009	26	222	80.6875
	1.08702e-06	3.863	9.86487e-07	6.0805	1.9486e-06	3.1624	6.54376e-06	1.3401	0.000112012	0.4968	2009	26
c 3.1%	1.3367e-06	2.8242	9.36659e-06	2.0804	1.67212e-05	0.9836	0.00136175	0.1285	0.0249136	0.181	2009	26	222	80.6875
	1.08702e-06	3.863	9.86487e-07	6.0805	1.9486e-06	3.1624	6.54376e-06	1.3401	0.000112012	0.4968	2009	26
d 3.2%	2.01887e-06	3.8489	1.16772e-05	1.3888	2.11481e-05	0.7541	0.00176784	0.076	0.0326745	0.0729	2009	26	222	80.6875
09b0098b	1.03784e-06	6.6915	1.10063e-06	14.1531	2.08672e-06	4.1443	7.52271e-06	1.9113	0.000127815	0.7467	2009	26
f 3.5%	1.1451e-06	4.4254	3.4071e-06	3.6775	6.38747e-06	1.0221	0.000416923	0.1207	0.00764751	0.054	2009	26	222	80.6875
09b0099a	7.03664e-07	4.5636	1.18932e-06	2.8491	1.14782e-06	4.4274	3.15687e-06	1.4069	6.62766e-05	0.5958	2009	27
g 3.7%	8.85553e-07	4.4728	2.34975e-06	1.7135	3.26806e-06	2.2336	0.000179021	0.3013	0.00335246	0.0772	2009	27	223	82.2967
	7.03664e-07	4.5636	1.18932e-06	2.8491	1.14782e-06	4.4274	3.15687e-06	1.4069	6.62766e-05	0.5958	2009	27
h 3.9%	1.06838e-06	2.1552	3.40883e-06	2.4336	5.25366e-06	1.8425	0.000361101	0.4298	0.00666602	0.0563	2009	27	223	82.2967
	7.03664e-07	4.5636	1.18932e-06	2.8491	1.14782e-06	4.4274	3.15687e-06	1.4069	6.62766e-05	0.5958	2009	27
i 4.1%	7.86672e-07	6.5802	1.72995e-06	3.7373	2.22228e-06	3.5877	7.26574e-05	0.3184	0.00136657	0.2179	2009	27	223	82.2967
09b0098c	7.35129e-07	2.542	1.55177e-06	1.8712	1.46092e-06	3.6987	3.92236e-06	2.3827	7.14357e-05	0.5976	2009	27
j 4.5%	1.16059e-06	4.0165	1.49434e-05	1.0448	2.63058e-05	0.5736	0.00225108	0.1021	0.0409945	0.0239	2009	27	223	82.2967
blank- and background-corrected intensities and absolute errors (1-sigma abs.); transformed into counts per second [cps]:														36Ar/39Ar	36Ar/39Ar	37Ar/39Ar	37Ar/39Ar	38Ar/39Ar	38Ar/39Ar	40Ar/39Ar	40Ar/39Ar	37Ar/39Ar	37Ar/39Ar	39ArK	39ArK	40Ar*	40Ar*	40Ar*/39ArK	40Ar*/39ArK	age	+/- 1sigma	+/- 1sigma
	36Ar	+/-	37Ar	+/-	38Ar	+/-	39Ar	+/-	40Ar	+/-	%39Ar	cum%39Ar	%40Ar*	meas.	+/- [1-sigma abs.]	meas.	+/- [1-sigma abs.]	meas.	+/- [1-sigma abs.]	meas.	+/- [1-sigma abs.]	corrected	+/- [1-sigma abs.]	corrected	+/- [1-sigma abs.]	corrected	+/- [1-sigma abs.]	calculated	+/- [1-sigma abs.]	[Ma]	[Ma]	+σλ [Ma]
b 3.0%	7.00062	3.34173	40.7399	6.04753	89.1111	7.39431	6787.66	32.8491	135143	174.342	1.67674	1.67674	98.6292	0.00103138	0.00049235	0.00600206	0.000891434	0.0131284	0.00109123	19.9101	0.0997202	0.484291	0.0719275	6785.64	32.8504	133112	1003.28	19.6168	0.175726	250.828	2.25424	2.29921
c 3.1%	15.5855	3.52473	523.103	12.727	922.135	10.9635	84594.6	109.366	1.54816e+06	2815.05	20.8972	22.5739	99.8836	0.000184238	4.16668e-05	0.00618364	0.000150659	0.0109006	0.000130364	18.301	0.0408307	0.498942	0.0121563	84568.7	109.368	1.54412e+06	3002.33	18.2587	0.0426373	234.543	0.929902	1.02165
d 3.2%	58.1679	5.5134	667.335	10.7934	1198.47	10.6722	109944	84.046	2.03261e+06	1487.28	27.1591	49.733	99.3295	0.000529071	5.01492e-05	0.0060698	9.82819e-05	0.0109008	9.74272e-05	18.4878	0.0195637	0.489757	0.00793012	109911	84.0477	2.01608e+06	2206.74	18.3429	0.024492	235.557	0.83232	0.93454
f 3.5%	6.69538	5.36643	143.974	12.4788	268.461	6.76381	25555.6	32.6694	469394	264.576	6.31293	56.046	99.7427	0.000261993	0.000209991	0.00563378	0.000488355	0.010505	0.000265011	18.3676	0.0256616	0.454575	0.0394041	25548.4	32.6752	467509	1609.09	18.2989	0.0671897	235.027	1.12158	1.19906
g 3.7%	11.3539	3.18296	72.4363	3.2849	132.35	5.552	10977.8	33.7838	205130	163.424	2.71182	58.7578	98.5556	0.00103426	0.000289963	0.00659845	0.00029992	0.0120561	0.000507107	18.6859	0.0594009	0.54303	0.0246824	10974.1	33.7842	201879	954.826	18.3959	0.103815	236.195	1.47302	1.53342
h 3.9%	22.7663	2.46657	138.546	5.59368	256.295	6.82444	22343.6	96.9193	411969	235.561	5.51948	64.2773	98.5489	0.00101892	0.000110481	0.00620072	0.000251789	0.0114706	0.000309458	18.4379	0.0806697	0.510298	0.0207214	22336.6	96.9197	405405	766.607	18.1498	0.0859068	233.231	1.29114	1.35797
i 4.1%	5.18152	3.80251	33.7472	4.55648	67.0699	5.90183	4338.36	14.7045	81166.9	187.505	1.07169	65.349	98.3387	0.00119435	0.000876494	0.00777879	0.00105061	0.0154597	0.00136139	18.7091	0.076741	0.640169	0.0864616	4336.65	14.7063	79705	1139.45	18.3794	0.27004	235.996	3.34239	3.3694
j 4.5%	26.5581	3.13491	835.932	9.91297	1550.87	10.0046	140272	143.586	2.5545e+06	612.171	34.651	100	99.8716	0.000189333	2.23496e-05	0.00595936	7.09324e-05	0.0110561	7.22151e-05	18.211	0.0191454	0.490436	0.0058375	140230	143.587	2.54749e+06	1111.69	18.1666	0.0202204	233.433	0.809335	0.912352
total	153.309	11.1036	2455.81	25.1371	4484.76	23.3846	404813	229.214	7.43808e+06	3275.51	100		99.3909	0.000378716	2.74297e-05	0.00606654	6.21906e-05	0.0110786	5.81061e-05	18.3741	0.0131799	0.494375	0.00506804	404690	229.217	7.39532e+06	4638.23	18.274	0.0154431	234.727	0.797762	0.903195

## Sheet: ALT-28 09s0099
	ARGONAUT - laboratory / Salzburg								Article title:	Origin of halite hopper crystals, pseudomorphic anhydrite cubes and polyhalite in Alpine evaporites (Austria, Germany)
									Journal name:	International Journal of Earth Sciences
									Author names:	C. Leitner, F. Neubauer, R. Marschallinger, J. Genser, M. Bernroider
	sample field number	... ... ... ... ... ... ... ... ... ...	... ... ... ... ... ... ... ... ... ...	... ... ... ... ... ... ... ... ... ...	ALT-28		material:	Polyhalite	Affiliation:	University of Salzburg								+/-
	project description	... ... ... ... ... ... ... ... ... ...	... ... ... ... ... ... ... ... ... ...	... ... ... ... ... ... ... ... ... ...	FWF P22,728		grain size:	200-250 µm	E-Mail adress:	christoph.leitner@sbg.ac.at			conversion from [V] to [cps] by:		6.2422e+07			1sigma
	number of measurement	... ... ... ... ... ... ... ... ... ...	... ... ... ... ... ... ... ... ... ...	... ... ... ... ... ... ... ... ... ...	09s0099		number:	5					composition of atmospheric argon:		(40Ar/36Ar)atm.	=	295.5		(Steiger & Jäger 1977)
	number of irradiation	... ... ... ... ... ... ... ... ... ...	... ... ... ... ... ... ... ... ... ...	... ... ... ... ... ... ... ... ... ...	24-93		notes:	Altaussee mine					half-life of 37Ar [d]			=	35.1	0.1	(Stoenner et al. 1965)
	J-value of irradiation	... ... ... ... ... ... ... ... ... ...	... ... ... ... ... ... ... ... ... ...	... ... ... ... ... ... ... ... ... ...	0.00760356	2.68e-05	(+/- 1sigma)						decay constant of 37Ar [dE-01]			=	0.0197478		(Stoenner et al. 1965)
	duration of irradiation [hr]	... ... ... ... ... ... ... ... ... ...	... ... ... ... ... ... ... ... ... ...	... ... ... ... ... ... ... ... ... ...	16								decay constant of 40K [aE-01]	39Ar [dE-1]		=	7.06366e-06		(Stoenner et al. 1965)
	year of irradiation	... ... ... ... ... ... ... ... ... ...	... ... ... ... ... ... ... ... ... ...	... ... ... ... ... ... ... ... ... ...	2008								decay constant of 40K [aE-01]			=	5.5428e-10	1e-12	(Steiger & Jäger 1977)
	julian day of irradiation	... ... ... ... ... ... ... ... ... ...	... ... ... ... ... ... ... ... ... ...	... ... ... ... ... ... ... ... ... ...	169								correction for Ca-derived Ar:		(36Ar/37Ar)Ca	=	0.000225		Measured
													correction for Ca-derived Ar:		(39Ar/37Ar)Ca	=	0.000614		Measured
													correction for K-derived Ar:		(40Ar/39Ar)K	=	0.0266		Measured
													correction for K-derived Ar:		(38Ar/39Ar)K	=	0.0117		Measured
INPUT:											date of		days	post-irrad.	number of	mean of
(blank-corrected intensities)											measurement:		elapsed	37Ar decay	steps	dec.37Ar
	36Ar	+/-[%]	37Ar	+/-[%]	38Ar	+/-[%]	39Ar	+/-[%]	40Ar	+/-[%]	year	j-day		factor		corr.factor
09b0098c	7.35129e-07	2.542	1.55177e-06	1.8712	1.46092e-06	3.6987	3.92236e-06	2.3827	7.14357e-05	0.5976	2009	27			9	82.8438
a 3.0%	1.5596e-06	2.3719	1.1285e-05	1.0152	2.0784e-05	0.6732	0.00168703	0.1447	0.0311366	0.1177	2009	27	223	82.2967
	7.35129e-07	2.542	1.55177e-06	1.8712	1.46092e-06	3.6987	3.92236e-06	2.3827	7.14357e-05	0.5976	2009	27
b 3.05%	9.76064e-07	6.5032	6.08545e-06	1.9996	1.05945e-05	0.7826	0.000792619	0.1715	0.0145963	0.0554	2009	27	223	82.2967
09b0099b	9.15769e-07	2.6861	1.09569e-06	6.9202	1.69671e-06	2.3707	6.034e-06	0.9	9.9905e-05	0.5742	2009	27
e 3.3%	1.07033e-06	2.4494	1.87031e-06	4.7537	2.96404e-06	3.0114	0.00013386	0.2159	0.0025074	0.1246	2009	27	223	82.2967
09b0099c	1.3309e-06	4.1722	1.09569e-06	6.9202	2.27394e-06	2.4789	1.17227e-05	4.434	0.000194317	1.3568	2009	27
g 3.4%	1.36103e-06	3.6344	1.84927e-06	7.0584	3.84205e-06	2.3358	0.000147094	0.309	0.00269821	0.2378	2009	27	223	82.2967
	1.3309e-06	4.1722	1.09569e-06	6.9202	2.27394e-06	2.4789	1.17227e-05	4.434	0.000194317	1.3568	2009	27
h 3.5%	1.36186e-06	5.2804	1.4696e-06	4.4873	3.08233e-06	2.8789	7.63595e-05	0.6423	0.0014017	0.33	2009	27	223	82.2967
	1.3309e-06	4.1722	1.09569e-06	6.9202	2.27394e-06	2.4789	1.17227e-05	4.434	0.000194317	1.3568	2009	27
j 3.9%	1.40613e-06	3.8989	5.08233e-06	2.0661	8.64993e-06	1.3511	0.000633811	0.1448	0.0116413	0.0721	2009	27	223	82.2967
09b0099d	6.94778e-07	4.355	1.35701e-06	4.3499	1.13199e-06	5.8263	3.25401e-06	2.0449	6.77635e-05	0.7308	2009	28
k 4.1%	8.04629e-07	4.5517	3.93565e-06	1.3337	6.24398e-06	0.8478	0.000481888	0.1001	0.0088879	0.1531	2009	28	224	83.938
	6.94778e-07	4.355	1.35701e-06	4.3499	1.13199e-06	5.8263	3.25401e-06	2.0449	6.77635e-05	0.7308	2009	28
l 4.3%	9.78713e-07	2.7048	1.06646e-05	0.7215	1.90153e-05	0.551	0.00158761	0.1234	0.0291427	0.0597	2009	28	224	83.938
	6.94778e-07	4.355	1.35701e-06	4.3499	1.13199e-06	5.8263	3.25401e-06	2.0449	6.77635e-05	0.7308	2009	28
m 4.6%	1.37637e-06	2.7247	1.38863e-05	0.9242	2.61477e-05	0.9561	0.00216096	0.0736	0.0394247	0.0342	2009	28	224	83.938
blank- and background-corrected intensities and absolute errors (1-sigma abs.):														36Ar/39Ar	36Ar/39Ar	37Ar/39Ar	37Ar/39Ar	38Ar/39Ar	38Ar/39Ar	40Ar/39Ar	40Ar/39Ar	37Ar/39Ar	37Ar/39Ar	39ArK	39ArK	40Ar*	40Ar*	40Ar*/39ArK	40Ar*/39ArK	age	+/- 1sigma	+/- 1sigma
	36Ar	+/-	37Ar	+/-	38Ar	+/-	39Ar	+/-	40Ar	+/-	%39Ar	cum%39Ar	%40Ar*	meas.	+/- [1-sigma abs.]	meas.	+/- [1-sigma abs.]	meas.	+/- [1-sigma abs.]	meas.	+/- [1-sigma abs.]	corrected	+/- [1-sigma abs.]	corrected	+/- [1-sigma abs.]	corrected	+/- [1-sigma abs.]	calculated	+/- [1-sigma abs.]	[Ma]	[Ma]	+σλ [Ma]
a 3.0%	51.4651	2.58703	607.567	7.37751	1206.18	9.36263	105063	152.492	1.93915e+06	2287.78	22.0232	22.0232	99.3863	0.00048985	2.46339e-05	0.00578289	7.07198e-05	0.0114806	9.06591e-05	18.457	0.0345228	0.475913	0.00582001	105032	152.492	1.92447e+06	2412.47	18.3227	0.0351459	235.313	0.885279	0.981811
b 3.05%	15.0396	4.1304	283.001	7.80906	570.136	6.17766	49232	85.0531	906671	505.469	10.32	32.3432	99.6802	0.000305485	8.38982e-05	0.00574832	0.000158928	0.0115806	0.000127065	18.4163	0.0334315	0.473068	0.0130793	49217.7	85.054	902466	1321.75	18.3362	0.0415364	235.476	0.924933	1.01783
e 3.3%	9.648	2.24407	48.3533	7.29405	79.1092	6.11135	7979.15	18.3559	150281	198.28	1.67258	34.0158	98.2765	0.00120915	0.000281255	0.00605996	0.000914244	0.00991449	0.000766254	18.8342	0.049948	0.498714	0.0752393	7976.71	18.3596	147482	693.281	18.4891	0.0967722	237.316	1.40319	1.46706
g 3.4%	1.88077	4.64201	47.04	9.42284	97.8845	6.61531	8450.14	43.1012	156298	433.015	1.77131	35.7871	99.8088	0.000222573	0.000549342	0.00556676	0.00111547	0.0115838	0.00078509	18.4965	0.107362	0.458126	0.0917996	8447.77	43.1039	155775	1439.36	18.4398	0.194635	236.723	2.46878	2.50545
h 3.5%	1.93258	5.67135	23.3402	6.27273	50.4613	6.56224	4034.76	44.6098	75367.2	332.349	0.845763	36.6329	99.4109	0.000478984	0.00140563	0.00578479	0.00155599	0.0125067	0.0016323	18.6795	0.222348	0.476069	0.128053	4033.58	44.611	74816.6	1708.86	18.5484	0.470714	238.03	5.71341	5.72952
j 3.9%	4.696	4.8709	248.854	8.08492	398.002	8.09944	38832	65.8384	714543	549.171	8.13994	44.7728	99.9964	0.000120931	0.000125435	0.00640848	0.000208486	0.0102493	0.000209299	18.4009	0.0342538	0.527397	0.0171577	38819.4	65.8396	713485	1541.19	18.3796	0.0504773	235.999	0.988457	1.07626
k 4.1%	6.85712	2.96544	160.964	4.93076	319.1	5.27903	29877.3	30.3956	550570	849.961	6.26286	51.0357	99.7948	0.000229509	9.92545e-05	0.0053875	0.000165125	0.0106804	0.000177024	18.4277	0.0340702	0.452216	0.0138603	29869	30.3967	548648	1221.1	18.3685	0.0449527	235.865	0.948722	1.03978
l 4.3%	17.7238	2.50957	580.998	6.05362	1116.31	7.7281	98898.6	122.362	1.81491e+06	1086.47	20.7311	71.7667	99.8899	0.000179212	2.53761e-05	0.00587468	6.16404e-05	0.0112874	7.93798e-05	18.3513	0.0252231	0.493109	0.00517397	98868.7	122.362	1.81029e+06	1315.87	18.31	0.0262803	235.161	0.83908	0.940242
m 4.6%	42.5463	3.00788	782.103	8.81782	1561.53	16.1393	134688	99.3669	2.45674e+06	842.218	28.2333	100	99.6654	0.000315887	2.23334e-05	0.00580676	6.56084e-05	0.0115937	0.000120132	18.2402	0.0148387	0.487408	0.00550704	134648	99.368	2.44495e+06	1225.47	18.1581	0.0161989	233.33	0.795777	0.900261
total	151.789	11.4178	2782.22	22.3792	5398.72	25.7617	477055	254.514	8.76453e+06	2956.43	100		99.4882	0.00031818	2.39345e-05	0.00583207	4.70142e-05	0.0113168	5.4338e-05	18.3722	0.0115966	0.483151	0.00389483	476914	254.517	8.72232e+06	4487.68	18.2891	0.0135577	234.909	0.793321	0.899429

## Sheet: BDG-12 09s0073
	ARGONAUT - laboratory / Salzburg								Article title:	Origin of halite hopper crystals, pseudomorphic anhydrite cubes and polyhalite in Alpine evaporites (Austria, Germany)
									Journal name:	International Journal of Earth Sciences
									Author names:	C. Leitner, F. Neubauer, R. Marschallinger, J. Genser, M. Bernroider
	sample field number	... ... ... ... ... ... ... ... ... ...	... ... ... ... ... ... ... ... ... ...	... ... ... ... ... ... ... ... ... ...	BGD-12		material:	Polyhalite	Affiliation:	University of Salzburg								+/-
	project description	... ... ... ... ... ... ... ... ... ...	... ... ... ... ... ... ... ... ... ...	... ... ... ... ... ... ... ... ... ...	FWF P22,728		grain size:	200-250 µm	E-Mail adress:	christoph.leitner@sbg.ac.at			conversion from [V] to [cps] by:		6.2422e+07			1sigma
	number of measurement	... ... ... ... ... ... ... ... ... ...	... ... ... ... ... ... ... ... ... ...	... ... ... ... ... ... ... ... ... ...	09s0073		number:	5					composition of atmospheric argon:		(40Ar/36Ar)atm.	=	295.5		(Steiger & Jäger 1977)
	number of irradiation	... ... ... ... ... ... ... ... ... ...	... ... ... ... ... ... ... ... ... ...	... ... ... ... ... ... ... ... ... ...	24-92		notes:	Berchtesgaden mine					half-life of 37Ar [d]			=	35.1	0.1	(Stoenner et al. 1965)
	J-value of irradiation	... ... ... ... ... ... ... ... ... ...	... ... ... ... ... ... ... ... ... ...	... ... ... ... ... ... ... ... ... ...	0.00762937	2.63e-05	(+/- 1sigma)						decay constant of 37Ar [dE-01]			=	0.0197478		(Stoenner et al. 1965)
	duration of irradiation [hr]	... ... ... ... ... ... ... ... ... ...	... ... ... ... ... ... ... ... ... ...	... ... ... ... ... ... ... ... ... ...	16								decay constant of 40K [aE-01]	39Ar [dE-1]		=	7.06366e-06		(Stoenner et al. 1965)
	year of irradiation	... ... ... ... ... ... ... ... ... ...	... ... ... ... ... ... ... ... ... ...	... ... ... ... ... ... ... ... ... ...	2008								decay constant of 40K [aE-01]			=	5.5428e-10	1e-12	(Steiger & Jäger 1977)
	julian day of irradiation	... ... ... ... ... ... ... ... ... ...	... ... ... ... ... ... ... ... ... ...	... ... ... ... ... ... ... ... ... ...	169								correction for Ca-derived Ar:		(36Ar/37Ar)Ca	=	0.000225		Measured
													correction for Ca-derived Ar:		(39Ar/37Ar)Ca	=	0.000614		Measured
													correction for K-derived Ar:		(40Ar/39Ar)K	=	0.0266		Measured
													correction for K-derived Ar:		(38Ar/39Ar)K	=	0.0117		Measured
INPUT:											date of		days	post-irrad.	number of	mean of
(blank-corrected intensities)											measurement:		elapsed	37Ar decay	steps	dec.37Ar
	36Ar	+/-[%]	37Ar	+/-[%]	38Ar	+/-[%]	39Ar	+/-[%]	40Ar	+/-[%]	year	j-day		factor		corr.factor
09s0073a	1.06317e-06	4.9319	1.79943e-06	2.9548	1.62998e-06	4.5521	5.67545e-06	1.5723	9.87045e-05	0.3858	2009	21			11	74.7075
c 3.0%	1.12283e-06	10.5143	2.3126e-06	3.4637	2.77085e-06	2.2794	8.66948e-05	0.3167	0.00163203	0.0851	2009	21	217	73.1012
	1.06317e-06	4.9319	1.79943e-06	2.9548	1.62998e-06	4.5521	5.67545e-06	1.5723	9.87045e-05	0.3858	2009	21
d 3.1%	1.1449e-06	1.8139	1.96679e-06	4.4913	2.35908e-06	2.5637	5.55748e-05	0.5419	0.00100698	0.0973	2009	21	217	73.1012
	1.06317e-06	4.9319	1.79943e-06	2.9548	1.62998e-06	4.5521	5.67545e-06	1.5723	9.87045e-05	0.3858	2009	21
e 3.2%	1.22815e-06	3.1211	5.72191e-06	1.6351	8.66499e-06	1.5602	0.000643046	0.0979	0.0114375	0.0455	2009	21	217	73.1012
09b0073a	8.70695e-07	4.4812	1.77421e-06	2.4116	1.89224e-06	2.6967	5.47171e-06	2.6476	0.000101785	0.6866	2009	21
f 3.3%	9.73709e-07	2.2379	3.63245e-06	3.7618	5.09298e-06	2.3795	0.00032147	0.1391	0.00582042	0.0381	2009	21	217	73.1012
	8.70695e-07	4.4812	1.77421e-06	2.4116	1.89224e-06	2.6967	5.47171e-06	2.6476	0.000101785	0.6866	2009	21
g 3.4%	2.64185e-06	2.5268	1.6845e-05	0.642	2.81705e-05	1.263	0.00230421	0.0938	0.0401461	0.0572	2009	21	217	73.1012
09b0086a	6.67335e-07	4.4363	1.4638e-06	1.6903	1.2456e-06	3.3295	3.40952e-06	1.8621	7.09351e-05	0.5818	2009	23
h 3.5%	9.06589e-07	4.6875	7.9969e-06	1.1777	1.27821e-05	0.6466	0.00103791	0.0755	0.017243	0.0457	2009	23	219	76.0461
09b0073b	7.01971e-07	5.0777	1.46331e-06	4.831	1.42614e-06	4.3404	4.29206e-06	2.4767	8.54393e-05	0.6722	2009	23
i 3.6%	9.7959e-07	5.7807	4.73854e-06	2.2356	6.83882e-06	1.6035	0.000486957	0.17	0.00823653	0.0621	2009	23	219	76.0461
	7.01971e-07	5.0777	1.46331e-06	4.831	1.42614e-06	4.3404	4.29206e-06	2.4767	8.54393e-05	0.6722	2009	23
j 3.8%	1.07406e-06	5.3002	1.68625e-05	0.7828	2.83246e-05	1.0646	0.00240322	0.058	0.0399279	0.022	2009	23	219	76.0461
	7.01971e-07	5.0777	1.46331e-06	4.831	1.42614e-06	4.3404	4.29206e-06	2.4767	8.54393e-05	0.6722	2009	23
k 4.0%	1.07015e-06	4.0276	4.51285e-06	1.5564	7.20796e-06	2.2521	0.000498452	0.1524	0.00858617	0.0652	2009	23	219	76.0461
	8.82721e-07	2.9204	1.58939e-06	3.9331	1.50989e-06	5.2206	5.0102e-06	1.5308	9.382e-05	0.574	2009	23
l 4.2%	1.46178e-06	2.4833	1.69246e-05	0.7326	2.92799e-05	0.4595	0.00246263	0.071	0.0422085	0.0228	2009	23	219	76.0461
09b0073c	8.82721e-07	2.9204	1.58939e-06	3.9331	1.50989e-06	5.2206	5.0102e-06	1.5308	9.382e-05	0.574	2009	23
m 4.5%	9.83218e-07	4.0264	3.31212e-06	3.1771	4.37123e-06	3.5756	0.000289957	0.1975	0.00507952	0.1416	2009	23	219	76.0461
blank- and background-corrected intensities and absolute errors (1-sigma abs.):														36Ar/39Ar	36Ar/39Ar	37Ar/39Ar	37Ar/39Ar	38Ar/39Ar	38Ar/39Ar	40Ar/39Ar	40Ar/39Ar	37Ar/39Ar	37Ar/39Ar	39ArK	39ArK	40Ar*	40Ar*	40Ar*/39ArK	40Ar*/39ArK	age	+/- 1sigma	+/- 1sigma
	36Ar	+/-	37Ar	+/-	38Ar	+/-	39Ar	+/-	40Ar	+/-	%39Ar	cum%39Ar	%40Ar*	meas.	+/- [1-sigma abs.]	meas.	+/- [1-sigma abs.]	meas.	+/- [1-sigma abs.]	meas.	+/- [1-sigma abs.]	corrected	+/- [1-sigma abs.]	corrected	+/- [1-sigma abs.]	corrected	+/- [1-sigma abs.]	calculated	+/- [1-sigma abs.]	[Ma]	[Ma]	+σλ [Ma]
c 3.0%	3.72409	8.06356	32.0331	6.00136	71.2154	6.08235	5057.39	18.0212	95713.2	89.8949	0.768988	0.768988	99.0115	0.000736367	0.00159441	0.00633392	0.00118687	0.0140815	0.00120371	18.9254	0.0697409	0.463017	0.0867614	5055.95	18.0232	94633.9	2384.65	18.7173	0.476349	240.822	5.78978	5.80606
d 3.1%	5.10175	3.52043	10.4469	6.43582	45.5119	5.97532	3114.82	19.6069	56696.3	65.6174	0.473615	1.2426	97.4268	0.0016379	0.00113027	0.00335395	0.0020663	0.0146114	0.00192056	18.2022	0.116498	0.245178	0.151049	3114.35	19.609	55156.7	1042.82	17.7105	0.352925	228.654	4.34313	4.36268
e 3.2%	10.2984	4.0544	244.849	6.71733	439.139	9.62636	39785.9	39.6901	707790	325.716	6.04954	7.29215	99.7378	0.000258845	0.000101906	0.00615416	0.000168949	0.0110376	0.000242204	17.79	0.0195444	0.449876	0.0123503	39774.9	39.6912	704879	1241.99	17.7217	0.0358855	228.79	0.859069	0.953088
f 3.3%	6.43034	2.78964	115.995	8.93806	199.797	8.20802	19725.2	29.3412	356968	145.137	2.99927	10.2914	99.6251	0.000325995	0.000141426	0.00588054	0.000453212	0.010129	0.00041639	18.097	0.0279067	0.429874	0.0331304	19720	29.3439	355108	838.146	18.0075	0.0502439	232.251	0.966467	1.05339
g 3.4%	110.559	4.82652	940.748	7.25977	1640.34	22.4366	143492	135.218	2.49965e+06	1434.09	21.8183	32.1097	98.8742	0.00077049	3.3644e-05	0.00655611	5.09694e-05	0.0114316	0.000156732	17.4201	0.0192188	0.47926	0.00372592	143450	135.219	2.46773e+06	2022.88	17.2028	0.0214897	222.487	0.767469	0.8661
h 3.5%	14.9347	3.23295	407.809	6.07837	720.131	5.7722	64575.6	49.0755	1.07191e+06	492.562	9.81887	41.9285	99.7803	0.000231275	5.00649e-05	0.00631522	9.42502e-05	0.0111518	8.97876e-05	16.5994	0.0147418	0.480248	0.00716736	64556.5	49.0763	1.06785e+06	1075.28	16.5413	0.0208701	214.42	0.742128	0.8369
i 3.6%	17.3295	4.17674	204.446	7.94983	337.87	7.86047	30128.9	52.0989	508807	321.288	4.58117	46.5097	99.1954	0.00057518	0.000138633	0.00678572	0.000264121	0.0112142	0.000261615	16.8877	0.0310883	0.516028	0.0200854	30119.4	52.1002	503919	1275.99	16.7307	0.0513061	216.734	0.942238	1.02015
j 3.8%	23.2265	4.19261	961.248	9.34691	1679.05	19.2154	149746	87.2606	2.48704e+06	549.494	22.7692	69.2789	99.9193	0.000155106	2.79983e-05	0.0064192	6.25305e-05	0.0112127	0.000128487	16.6084	0.0103505	0.488155	0.0047552	149701	87.2617	2.48106e+06	1356.13	16.5734	0.0132437	214.813	0.71663	0.814712
k 4.0%	22.9825	3.49129	190.358	6.22056	360.913	10.8447	30846.4	47.8803	530632	351.284	4.69027	73.9692	98.8998	0.00074506	0.000113189	0.00617116	0.00020189	0.0117003	0.000352039	17.2024	0.0290289	0.469293	0.0153529	30837.5	47.8812	523983	1090.3	16.9917	0.0441148	219.917	0.893494	0.977626
l 4.2%	36.146	2.7792	957.254	8.66772	1733.46	9.73358	153409	109.248	2.62888e+06	601.66	23.3263	97.2955	99.7775	0.000235618	1.8117e-05	0.00623986	5.6675e-05	0.0112996	6.39566e-05	17.1364	0.0128181	0.474517	0.00430991	153365	109.248	2.61896e+06	1019.01	17.0767	0.0138608	220.952	0.736477	0.837439
m 4.5%	6.27322	2.94893	107.536	7.64026	178.61	10.9269	17786.9	36.0661	311217	450.233	2.70455	100	99.5784	0.000352687	0.000165793	0.0060458	0.000429718	0.0100417	0.000614662	17.497	0.0435823	0.459759	0.0326784	17781.9	36.0678	309434	981.608	17.4016	0.0655223	224.905	1.07945	1.15319
total	257.006	14.1072	4172.72	24.7964	7406.04	39.1436	657668	222.923	1.12553e+07	1879.38	100		99.3252	0.000390784	2.14508e-05	0.00634472	3.77648e-05	0.0112611	5.96411e-05	17.114	0.00646662	0.473998	0.00282131	657477	222.926	1.11826e+07	4574.41	17.0084	0.00903684	220.12	0.72277	0.824685

## Sheet: BDG-12 09s0069
	ARGONAUT - laboratory / Salzburg								Article title:	Origin of halite hopper crystals, pseudomorphic anhydrite cubes and polyhalite in Alpine evaporites (Austria, Germany)
									Journal name:	International Journal of Earth Sciences
									Author names:	C. Leitner, F. Neubauer, R. Marschallinger, J. Genser, M. Bernroider
	sample field number	... ... ... ... ... ... ... ... ... ...	... ... ... ... ... ... ... ... ... ...	... ... ... ... ... ... ... ... ... ...	BGD12		material:	Polyhalite	Affiliation:	University of Salzburg								+/-
	project description	... ... ... ... ... ... ... ... ... ...	... ... ... ... ... ... ... ... ... ...	... ... ... ... ... ... ... ... ... ...	FWF P22,728		grain size:	200-250 µm	E-Mail adress:	christoph.leitner@sbg.ac.at			conversion from [V] to [cps] by:		6.2422e+07			1sigma
	number of measurement	... ... ... ... ... ... ... ... ... ...	... ... ... ... ... ... ... ... ... ...	... ... ... ... ... ... ... ... ... ...	09s0069		number:	1					composition of atmospheric argon:		(40Ar/36Ar)atm.	=	295.5		(Steiger & Jäger 1977)
	number of irradiation	... ... ... ... ... ... ... ... ... ...	... ... ... ... ... ... ... ... ... ...	... ... ... ... ... ... ... ... ... ...	24-92		notes:	Berchtesgaden mine					half-life of 37Ar [d]			=	35.1	0.1	(Stoenner et al. 1965)
	J-value of irradiation	... ... ... ... ... ... ... ... ... ...	... ... ... ... ... ... ... ... ... ...	... ... ... ... ... ... ... ... ... ...	0.00762937	2.63e-05	(+/- 1sigma)						decay constant of 37Ar [dE-01]			=	0.0197478		(Stoenner et al. 1965)
	duration of irradiation [hr]	... ... ... ... ... ... ... ... ... ...	... ... ... ... ... ... ... ... ... ...	... ... ... ... ... ... ... ... ... ...	16								decay constant of 40K [aE-01]	39Ar [dE-1]		=	7.06366e-06		(Stoenner et al. 1965)
	year of irradiation	... ... ... ... ... ... ... ... ... ...	... ... ... ... ... ... ... ... ... ...	... ... ... ... ... ... ... ... ... ...	2008								decay constant of 40K [aE-01]			=	5.5428e-10	1e-12	(Steiger & Jäger 1977)
	julian day of irradiation	... ... ... ... ... ... ... ... ... ...	... ... ... ... ... ... ... ... ... ...	... ... ... ... ... ... ... ... ... ...	169								correction for Ca-derived Ar:		(36Ar/37Ar)Ca	=	0.000225		Measured
													correction for Ca-derived Ar:		(39Ar/37Ar)Ca	=	0.000614		Measured
													correction for K-derived Ar:		(40Ar/39Ar)K	=	0.0266		Measured
													correction for K-derived Ar:		(38Ar/39Ar)K	=	0.0117		Measured
INPUT:											date of		days	post-irrad.	number of	mean of
(blank-corrected intensities)											measurement:		elapsed	37Ar decay	steps	dec.37Ar
	36Ar	+/-[%]	37Ar	+/-[%]	38Ar	+/-[%]	39Ar	+/-[%]	40Ar	+/-[%]	year	j-day		factor		corr.factor
09b0069a	1.154e-06	2.9754	1.32119e-06	4.1467	2.16627e-06	3.1284	6.42454e-06	1.2856	0.00010899	0.5686	2009	19			8	70.4454
a 3.1%	1.55045e-06	3.8196	7.00213e-06	1.5543	1.1258e-05	1.3248	0.000782166	0.1588	0.0140027	0.0338	2009	19	215	70.2703
	1.154e-06	2.9754	1.32119e-06	4.1467	2.16627e-06	3.1284	6.42454e-06	1.2856	0.00010899	0.5686	2009	19
b 3.1%	1.21943e-06	4.8932	1.42955e-06	2.7001	2.63959e-06	2.0788	2.51966e-05	1.3971	0.000490257	0.1292	2009	19	215	70.2703
	1.154e-06	2.9754	1.32119e-06	4.1467	2.16627e-06	3.1284	6.42454e-06	1.2856	0.00010899	0.5686	2009	19
c 3.2%	1.18991e-06	3.054	1.28614e-06	1.8248	2.47268e-06	2.0183	1.17135e-05	1.8954	0.000209442	0.775	2009	19	215	70.2703
	1.154e-06	2.9754	1.32119e-06	4.1467	2.16627e-06	3.1284	6.42454e-06	1.2856	0.00010899	0.5686	2009	19
d 3.4%	1.36245e-06	2.3198	4.76725e-06	2.6383	7.36679e-06	1.5532	0.000497275	0.1899	0.00862597	0.0611	2009	19	215	70.2703
09b0069b	1.11533e-06	3.1745	1.10642e-06	13.4866	2.36934e-06	3.8735	7.3948e-06	2.5722	0.000106722	0.3947	2009	19
e 3.6%	1.15545e-06	3.5855	2.11127e-06	7.8652	3.70387e-06	1.1773	0.000156506	0.192	0.00281313	0.076	2009	19	215	70.2703
	1.11533e-06	3.1745	1.10642e-06	13.4866	2.36934e-06	3.8735	7.3948e-06	2.5722	0.000106722	0.3947	2009	19
f 3.8%	1.21974e-06	7.6852	9.12176e-06	1.7576	1.48086e-05	1.1846	0.00113641	0.0881	0.0201311	0.0439	2009	19	215	70.2703
	1.11533e-06	3.1745	1.10642e-06	13.4866	2.36934e-06	3.8735	7.3948e-06	2.5722	0.000106722	0.3947	2009	19
g 4.0%	1.18442e-06	4.6841	1.41067e-06	3.1135	2.25061e-06	3.4199	5.11693e-05	0.334	0.000978673	0.2421	2009	19	215	70.2703
09b0069c	1.0949e-06	2.7621	1.22083e-06	4.0981	1.8527e-06	2.7852	5.80428e-06	0.8554	0.000100021	0.4001	2009	20
h 4.2%	1.24849e-06	4.2361	1.31339e-05	1.2441	2.07203e-05	0.734	0.00166519	0.1081	0.0300552	0.0818	2009	20	216	71.6717
blank- and background-corrected intensities and absolute errors (1-sigma abs.):														36Ar/39Ar	36Ar/39Ar	37Ar/39Ar	37Ar/39Ar	38Ar/39Ar	38Ar/39Ar	40Ar/39Ar	40Ar/39Ar	37Ar/39Ar	37Ar/39Ar	39ArK	39ArK	40Ar*	40Ar*	40Ar*/39ArK	40Ar*/39ArK	age	+/- 1sigma	+/- 1sigma
	36Ar	+/-	37Ar	+/-	38Ar	+/-	39Ar	+/-	40Ar	+/-	%39Ar	cum%39Ar	%40Ar*	meas.	+/- [1-sigma abs.]	meas.	+/- [1-sigma abs.]	meas.	+/- [1-sigma abs.]	meas.	+/- [1-sigma abs.]	corrected	+/- [1-sigma abs.]	corrected	+/- [1-sigma abs.]	corrected	+/- [1-sigma abs.]	calculated	+/- [1-sigma abs.]	[Ma]	[Ma]	+σλ [Ma]
a 3.1%	24.7472	4.2731	354.615	7.60584	567.524	10.226	48423.3	77.7043	867273	297.96	18.1815	18.1815	99.3469	0.000511059	8.82485e-05	0.00732324	0.000157509	0.0117201	0.000212015	17.9102	0.0293916	0.514606	0.0110682	48408	77.705	860329	1297.87	17.7725	0.0391498	229.405	0.881264	0.973613
b 3.1%	4.08427	4.29732	6.76404	4.18338	29.5456	5.44312	1171.79	22.5706	23799.4	55.3152	0.439972	18.6215	95.0552	0.0034855	0.00366793	0.00577241	0.00357181	0.0252141	0.00467046	20.3103	0.394049	0.405629	0.250992	1171.5	22.5713	22593	1271.21	19.2856	1.14698	247.653	13.7856	13.7929
d 3.4%	13.0119	2.91312	215.11	8.56357	324.627	8.30116	30639.9	59.1717	531647	331.259	11.5044	30.1258	99.465	0.000424671	9.50796e-05	0.00702059	0.00027982	0.0105949	0.000271698	17.3515	0.0352101	0.493339	0.019663	30630.6	59.1728	527992	923.232	17.2374	0.0449148	222.908	0.9061	0.991337
e 3.6%	2.50437	3.40181	62.7247	13.9357	83.304	6.34262	9307.82	22.1993	168939	136.022	3.49481	33.6206	99.735	0.000269061	0.00036548	0.00673893	0.00149729	0.0089499	0.000681764	18.1503	0.0456889	0.473546	0.105215	9305.11	22.2074	168245	1016.48	18.0809	0.117453	233.14	1.60835	1.66244
f 3.8%	6.51748	6.25488	500.333	13.6717	776.483	12.3583	70475.4	63.6133	1.24996e+06	552.284	26.4614	60.082	100.033	9.24788e-05	8.87528e-05	0.00709941	0.000194098	0.0110178	0.000175638	17.7361	0.0178243	0.498877	0.0136393	70453.8	63.6161	1.2485e+06	1930.12	17.7208	0.0317262	228.779	0.834631	0.931113
g 4.0%	4.31273	4.10828	18.9919	9.70962	-7.41136	7.47686	2732.49	15.962	54428.9	150.22	1.02597	61.108	97.8187	0.00157832	0.00150352	0.00695039	0.00355363	-0.00271231	-0.00273633	19.9192	0.128692	0.488406	0.249714	2731.67	15.9675	53170.6	1224.1	19.4645	0.462331	249.798	5.59895	5.61706
h 4.2%	9.58739	3.80296	743.637	10.6671	1177.75	10.0251	103582	112.407	1.86986e+06	1534.86	38.892	100	100.038	9.25583e-05	3.67146e-05	0.0071792	0.000103276	0.0113702	9.75677e-05	18.052	0.0245628	0.514546	0.00740198	103549	112.408	1.86782e+06	1902.96	18.0379	0.0268541	232.62	0.819508	0.92072
total	64.7653	11.2805	1902.18	27.1637	2951.82	23.5047	266333	165.765	4.76591e+06	1703.95	100		99.5984	0.000243174	4.23551e-05	0.00714211	0.000102088	0.0110832	8.85223e-05	17.8946	0.0128444	0.503129	0.00719167	266250	165.77	4.7486e+06	3745.81	17.8351	0.017923	230.164	0.775904	0.880033

## Sheet: Tabelle1
				ALT-28-98	0.0131284	0.00109123
					0.0109006	0.000130364
					0.0109008	9.74272e-05
					0.010505	0.000265011
					0.0120561	0.000507107
					0.0114706	0.000309458
					0.0154597	0.00136139
					0.0110561	7.22151e-05
				ALT-28-99	0.0114806	9.06591e-05
					0.0115806	0.000127065
					0.00991449	0.000766254
					0.0115838	0.00078509
					0.0125067	0.0016323
					0.0102493	0.000209299
					0.0106804	0.000177024
					0.0112874	7.93798e-05
					0.0115937	0.000120132
				BDG-12-73	0.0140815	0.00120371
					0.0146114	0.00192056
					0.0110376	0.000242204
					0.010129	0.00041639
					0.0114316	0.000156732
					0.0111518	8.97876e-05
					0.0112142	0.000261615
					0.0112127	0.000128487
					0.0117003	0.000352039
					0.0112996	6.39566e-05
					0.0100417	0.000614662
				BDG-12-69	0.0117201	0.000212015
					0.0252141	0.00467046
					0.0105949	0.000271698
					0.0089499	0.000681764
					0.0110178	0.000175638
					-0.00271231	-0.00273633
					0.0113702	9.75677e-05
